# Supplementary material for: Human Trisomic iPSCs from Down Syndrome Fibroblasts Manifest Mitochondrial Alterations Early during Neuronal Differentiation
Source: Biology (Basel). 2021 Jun 30;10(7):609. doi: 10.3390/biology10070609 (PMC8301075; doi:10.3390/biology10070609)
Supplement: Supplementary file 1 [file biology-10-00609-s001.zip]

Archive with 7 entries (7 files):
- Supplementary biology-1272422/Figure S1. Morphological characteristics of iPSCs.pdf
- Supplementary biology-1272422/Figure S2. Karyotype of Eu-iPSC and T21-iPSC clones.pdf
- Supplementary biology-1272422/Figure S3. Expression of stemness and differentiation markers in iPSC-derived cells after 5 days of neural induction.pdf
- Supplementary biology-1272422/Table S1 Enrichment of genes mapping to chr21 in the list of genes upregulated in T21-iPSCs from EnrichR analysis.pdf
- Supplementary biology-1272422/Table S2 GO Biological Process categories of mitochondria related genes dysregulated in iPSCs derived from DS subjects.pdf
- Supplementary biology-1272422/Table S4 mTORC1 signaling enriched of genes upregulated in T21-iPSC from EnrichR analysis.pdf
- Supplementary biology-1272422/TABLES~3.pdf
